# Supplementary material for: Elasticity and cross-sectional thickness of paraspinal muscles in progressive adolescent idiopathic scoliosis
Source: Front Pediatr. 2024 Mar 7;12:1323756. doi: 10.3389/fped.2024.1323756 (PMC10954774; doi:10.3389/fped.2024.1323756)
Supplement: Supplementary file 1 [file Table1.xlsx]

## Sheet: Supplementary Table 1
Group	Age	Sex	BMI	Handedness	SportInt	ATR	LCR	ProgCode	Cobb1	Cobb2	DiffCobb	CurvePatt	TK/LL1	TK/LL2	UEV	Apex	LEV	Risser	AW1	AW2	SD1	SD2	Rot1	Rot2	Cvex	Cave	UEVMulT	Cvex	Cave	ApexMulT	Cvex	Cave	LEVMulT	Cvex	Cave	UEVMulV	Cvex	Cave	ApexMulV	Cvex	Cave	LEVMulV	Cvex	Cave	UEVLgT	Cvex	Cave	ApexLgT	Cvex
1	16	0	24	1	7	5	0.6875	0	25	23	-2	3	36	38	T11	L3	L5	4	1	1	24	22.4	1	1	8	9	0.888889	13	11	1.18182	13	8	1.625	3.58	3.52	1.01705	3.79	3.86	0.981865	3.77	3.07	1.22801	16	16	1	16	16	1	16
1	13	0	17.0068	0	8	7	1.23077	1	22	28	6	1	20	18	T4	T8	T12	4	1	1.1	30	32.6	1	2	14	12	1.16667	10	10	1	9	9	1	3.14	2.81	1.11744	2.65	3.05	0.868852	2.2	2.72	0.808824	12	12	1	18	15	1.2	18
1	11	1	16.4609	0	8	7	1.72727	1	18	25	7	3	41	40	T12	L3	L5	2	1.1	1	20	24	1	1	10	9	1.11111	7	5	1.4	6	5	1.2	4.37	4.23	1.0331	3.4	4.93	0.689655	4.16	4.47	0.930649	11	10	1.1	14	10	1.4	14
1	15	0	21.9671	0	6	5	0.866667	0	22	25	3	1	38	38	T8	T12	L4	4	1	1	27	26	1	1	11	12	0.916667	10	9	1.11111	8	9	0.888889	2.54	3.16	0.803797	3.46	2.33	1.48498	2.93	2.65	1.10566	12	12	1	18	19	0.947368	22
1	11	0	16.3847	0	7	5	1.72727	0	26	25	-1	1	17	16	T12	L3	L5	2	1	1	25	26	1	1	11	9	1.22222	11	10	1.1	7	7	1	3.53	2.61	1.35249	4.93	5.15	0.957282	4.77	3.51	1.35897	9	9	1	13	10	1.3	17
1	11	0	17.7999	0	7	7	1.72727	1	18	25	7	3	39	37	T12	L2	L5	2	1	1	20	22	1	2	11	10	1.1	9	9	1	8	8	1	2.31	3.89	0.59383	3.15	4.29	0.734266	3.54	2.97	1.19192	11	16	0.6875	16	17	0.941176	17
1	13	0	17.7458	1	5	5	0.692308	0	20	18	-2	1	43	39	T11	L2	L4	3	1	1	20	18.5	1	1	9	10	0.9	9	10	0.9	8	8	1	4.82	3.48	1.38506	3.22	2.55	1.26275	3.6	2.32	1.55172	18	13	1.38462	18	19	0.947368	19
1	14	1	18.6115	0	9	8	1.64286	0	33	35	2	3	39	42	T12	L3	L5	4	1.1	1.2	41	42.5	1	1	7	7	1	6	7	0.857143	6	6	1	3.14	3.17	0.990536	3.84	3.66	1.04918	1.92	2.48	0.551724	14	13	1.07692	15	14	1.07143	16
1	13	0	19.1406	0	8	8	1.61538	1	26	33	7	1	20	16	T12	L3	L5	4	1	1.2	30	38	1	1	8	9	0.888889	6	6	1	6	6	1	2.42	2.82	0.858156	3.06	3.21	0.953271	2.29	3.54	0.646893	13	12	1.08333	14	13	1.07692	16
1	11	1	14.7444	1	6	6	2.27273	1	22	28	6	1	21	22	T4	T7	T12	1	1	1.1	38	41	1	2	6	6	1	5	6	0.833333	5	4	1.25	2.76	3.04	0.907895	2.64	3.51	0.752137	2.61	3.5	0.745714	9	7	1.28571	13	11	1.18182	13
1	11	0	16.6659	0	7	6	2.40909	1	22	28	6	1	22	20	T5	T9	L1	0.5	1	1	38	42	1	1	7	8	1.14286	7	6	1.16667	7	6	1.16667	2.64	2.51	1.05179	3.23	3.68	0.877717	3.27	3.53	0.926346	8	7	1.14286	13	13	1	17
1	14	1	22.921	0	7	5	0.571429	0	18	20	2	3	40	38	T11	L2	L5	4	1	1	20.2	18.6	1	1	10	11	0.909091	9	6	1.5	10	7	1.42857	2.57	2.26	1.13717	2.75	2.75	1	2.87	2.69	1.06691	16	16	1	24	16	1.5	23
1	12	0	20.3125	0	9	8	2.41667	1	28	35	7	1	22	24	T5	T9	L2	2	1.2	1.2	38	42	1	1	7	8	0.875	6	8	0.75	6	8	0.75	2.5	2.36	1.05932	2.99	2.16	1.38426	2.61	2.42	1.07851	9	8	1.125	12	12	1	17
1	16	1	20.9573	0	8	8	1.625	1	32	38	6	3	38	39	T12	L3	L5	4	1.2	1.3	42	48.4	2	2	9	9	1	11	10	1.1	13	14	0.928571	3.9	4.9	0.795918	2.29	2.45	0.934694	1.86	2.19	0.849315	16	19	0.842105	18	21	0.857143	22
1	12	0	14.473	0	7	6	2.25	0	26	30	4	1	21	20	T5	T8	L1	1	1.1	1.1	33	33	2	2	6	6	1	6	7	0.857143	7	6	1.16667	2.08	2.14	0.971963	1.97	2.53	0.778656	3.23	3.14	1.02866	14	14	1	15	15	1	1
1	12	0	26.9531	0	6	6	1.75	0	25	30	5	1	22	24	T5	T9	L2	3	1.1	1.1	32.2	35	1	1	9	9	1	8	11	0.727273	7	6	1.16667	2.26	3.49	0.647564	2.96	1.89	1.56614	2.34	2.16	1.08333	10	11	0.909091	17	19	0.894737	21
1	14	0	19.487	0	8	10	2.35714	1	38	45	7	3	44	46	T11	L2	L5	4	1.2	1.3	43	48.4	1	1	10	11	0.909091	10	10	1	9	8	1.125	2.59	2.4	1.07917	2.46	2.5	0.984	3.83	2.65	1.44528	12	13	0.923077	14	16	0.875	18
1	14	0	19.052	0	8	6	1.07143	0	28	27	-1	1	23	22	T5	T9	L2	4	1	1.1	33.4	32.6	1	1	11	9	1.22222	9	8	1.125	9	8	1.125	2.59	2.74	0.945255	3.16	3.2	0.9875	2.5	2.4	1.04167	9	8	1.125	9	8	1.125	15
1	17	0	19.0039	0	8	8	1.58824	1	33	39	6	1	22	16	T5	T8	L1	4	1.3	1.2	45.8	52	1	1	9	9	1	8	7	1.14286	7	8	0.875	3.18	2.88	1.10417	3.77	3.43	1.09913	3.47	2.9	1.19655	7	6	1.16667	9	10	0.9	15
1	17	0	20.6612	0	7	10	1.94118	0	46	45	-1	3	46	48	T11	L2	L5	4	1.3	1.2	52.8	55	2	2	10	8	1.25	9	6	1.5	8	8	1	2.34	2.5	0.936	2.25	2.39	0.941423	3.15	3.27	0.963303	9	8	1.125	10	8	1.25	14
1	14	0	18.0662	0	8	6	1.57143	1	22	28	6	1	20	21	T4	T8	T12	2	1	1	33.6	38	1	1	9	9	1	8	10	0.8	10	8	1.25	3.38	3.42	0.988304	4.61	4.77	0.966457	2.46	2.55	0.964706	9	9	1	16	14	1.14286	17
1	12	1	10.1562	0	7	9	3.5	0	45	45	0	1	43	42	T8	T12	L2	1	1.2	1.3	55.3	52	2	2	12	9	1.33333	8	8	1	6	9	0.666667	3.72	3.09	1.20388	3.5	3.82	0.91623	4.38	3.15	1.39048	8	9	0.888889	9	12	0.75	16
1	12	0	16.3847	0	9	5	0.5	0	15	12	-3	3	42	40	T12	L3	L5	2	1	1	15	15	1	1	8	10	0.8	8	8	1	8	5	1.6	5.12	3.87	1.323	4.88	5.76	0.847222	3.02	3.37	0.896142	5	7	0.714286	7	7	1	15
1	10	1	14.1331	1	9	9	4.35	1	38	45	7	2	38	42	T11	L2	L5	0.5	1.2	1.3	55	58.2	2	2	8	10	0.8	8	7	1.14286	6	7	0.857143	3.57	5.76	0.619792	2.31	2.92	0.791096	3.19	2.15	1.48372	7	7	1	11	8	1.375	11
1	15	0	15.7768	0	6	5	0	0	15	12	-3	1	38	36	T12	L3	L5	4	1	1	22	20	1	1	11	10	1.1	11	8	1.375	6	6	1	3.39	3.47	0.976945	3.37	3.04	1.10855	1.86	2.1	0.885714	13	12	1.08333	13	14	0.928571	14
1	10	1	19.3414	0	6	7	3.3	1	27	33	6	1	18	16	T4	T8	T12	0	1	1.1	42.4	48	2	2	9	10	0.9	9	9	1	8	8	1	4.31	4.47	0.964206	2.79	4.36	0.639908	2.42	2.5	0.968	8	11	0.727273	16	11	1.45455	16
1	10	0	15.5556	0	7	6	2.8	1	22	28	6	2	33	35	T9	T12	L2	0	1	1	33	32	1	1	9	8	1.125	8	7	1.14286	7	6	1.16667	4.31	4.47	0.964206	2.79	4.36	0.639908	2.42	2.5	0.968	10	11	0.909091	15	16	0.9375	17
1	16	0	17.9687	0	8	6	1.3125	1	27	33	6	3	40	42	T11	L2	L5	4	1	1.1	33	36	1	2	8	11	0.727273	8	9	0.888889	9	7	1.28571	2.82	3.45	0.817391	2.34	3.58	0.653631	3.63	3.34	1.08683	9	11	0.818182	13	14	0.928571	19
1	12	0	16.0037	0	7	5	1.16667	0	18	20	2	2	40	36	T10	L1	L4	2	1	1	25	24	1	1	10	9	1.11111	8	7	1.14286	7	7	1	3.14	2.81	1.11744	3.32	3.8	0.873684	2.73	2.98	0.916107	7	9	0.777778	11	15	0.733333	13
1	14	0	17.5781	0	7	5	0.928571	0	23	22	-1	1	20	22	T4	T8	T11	3	1	1	32	33.8	1	1	12	12	1	9	10	0.9	8	10	0.8	2.39	3.91	0.611253	2.51	2.94	0.853741	2.78	3.07	0.899023	7	7	1	7	9	0.777778	13
1	10	0	17.0096	0	8	6	2.1	1	18	24	6	2	35	36	T10	T12	L3	1	1	1	25	24.2	1	1	8	9	0.888889	8	9	0.888889	12	7	1.71429	2.94	2.67	1.10112	2.85	3.01	0.946844	2.74	2.33	1.17597	7	7	1	14	13	1.07692	16
1	11	0	15.6087	0	9	7	2	1	21	28	7	2	39	38	T10	T12	L3	2	1.1	1	33.6	40.3	1	1	8	6	1.33333	7	8	0.875	7	8	0.875	2.7	2.32	1.16379	2.91	3.31	0.879154	2.33	2.11	1.10427	8	7	1.14286	15	15	1	15
1	11	0	17.3333	0	7	6	1.90909	0	25	27	2	1	22	24	T5	T9	L1	2	1	1	32.2	33.8	1	1	9	8	1.125	9	8	1.125	6	8	0.75	2.89	2.7	1.07037	3.89	4.18	0.930622	2.57	2.68	0.958955	8	7	1.14286	15	15	1	14
1	14	0	18.75	1	7	5	0.714286	0	22	22	0	1	41	40	T11	L2	L5	4	1	1	36	35	1	1	7	7	1	6	7	0.857143	6	6	1	2.54	2.36	1.07627	2.35	3.05	0.770492	3.44	3.9	0.882051	6	8	0.857143	7	7	1	9
1	11	0	14.3459	1	8	6	2.45455	0	27	30	3	3	38	36	T12	L3	L5	1	1.1	1.1	36.8	38.6	1	1	5	6	0.833333	6	5	1.2	7	7	1	3.2	6.04	0.529801	3.49	2.78	1.2554	4.94	6.54	0.755352	7	7	1	9	7	1.28571	8
1	12	1	18.6115	0	6	7	2.41667	0	33	32	-1	3	36	38	T11	L2	L5	1	1.1	1.1	44.6	44.8	1	1	8	6	1.33333	7	6	1.16667	5	6	0.833333	2.29	2.46	0.930894	2.37	2.51	1.05907	2.04	2.15	0.948837	9	10	0.9	9	7	1.28571	8
1	14	1	18.75	0	7	8	1.71429	1	30	36	6	1	18	16	T5	T8	T12	4	1.1	1.1	42.3	48.4	1	1	12	10	1.2	10	10	1	10	9	1.11111	3.95	2.83	1.39576	3.18	4.45	0.714607	4.49	3.99	1.12531	9	9	1	10	12	0.833333	10
1	12	0	16.6597	0	7	6	1.33333	1	15	22	7	3	40	42	T12	L3	L5	2	1	1	30.2	34	1	1	10	9	1.11111	10	8	1.25	10	8	1.25	3.11	3.34	0.931138	2.45	3.46	0.708092	3.93	4.25	0.924706	13	13	1	14	13	1.07692	9
1	13	0	17.7458	0	8	5	1.30769	0	25	23	-2	2	38	38	T9	T12	L3	2	1	1	35	33	1	1	7	6	1.16667	8	8	1	7	8	0.875	6.14	4.39	1.39863	7.09	3.04	2.33224	2.89	2.98	0.969799	12	10	1.2	13	12	1.08333	12
1	12	0	16.6597	0	9	6	1.75	0	32	30	-2	3	42	40	T12	L3	L5	3	1.1	1.1	46.2	45.8	1	1	8	6	1.33333	8	7	1.14286	8	8	1	5.3	3.11	1.70418	3.53	4.3	0.82093	4.02	4.13	0.973366	10	7	1.42857	11	11	1	12
1	10	1	15.6087	1	9	6	2.8	1	25	31	6	3	33	34	T12	L3	L5	1	1.1	1.1	42.2	46.5	1	1	5	5	1	7	6	1.16667	7	6	1	3.1	3.18	0.974843	3.46	3.94	0.878173	4.13	4.74	0.871308	6	5	1.2	7	8	0.875	8
1	11	0	16.6597	0	6	5	0.545455	0	18	15	-3	3	40	38	T11	L2	L5	3	1	1	22	20.2	1	1	8	7	1.14286	9	12	0.75	9	12	0.75	3.27	4.37	0.748284	4.36	2.83	1.54064	3.46	4.32	0.800926	13	13	1	15	14	1.07143	14
1	10	1	15.9763	0	7	9	3.7	1	33	40	7	3	40	41	T12	L3	L5	1	1.1	1.2	51.6	55.7	2	2	8	9	0.888889	11	11	1	9	9	1	4.74	4.57	1.0372	4.34	5.1	0.85098	4.47	2.65	1.68679	14	12	1.16667	11	11	1	13
1	17	1	22.6474	0	7	5	0.0882353	0	15	15	0	2	38	34	T8	T12	L3	4.5	1	1	24.4	20.2	1	1	11	15	0.733333	10	16	0.625	16	13	1.23077	3.48	5.41	0.643253	3.59	3.45	1.04058	3.73	3	1.24333	15	15	1	16	16	1	16
1	14	0	19.9219	0	6	6	1.53571	1	28	35	7	1	16	14	T4	T8	T12	4.5	1.2	1.1	45.3	44.6	1	1	10	10	1	9	10	0.9	9	11	0.818182	4.04	4.5	0.897778	4.09	4.7	0.870213	3.7	3.38	1.09467	7	8	0.875	10	12	0.833333	13
1	10	1	15.6087	0	6	6	3.3	1	26	33	7	1	15	14	T5	T9	L1	0	1	1.1	44.6	52	1	2	7	7	1	7	7	1	7	7	1	6.69	4.89	1.3681	3.95	6.06	0.651815	5.27	5.4	0.975926	8	7	1.14286	8	9	0.888889	9
1	12	0	19.2277	0	4	7	2.16667	1	32	38	6	1	18	16	T4	T8	T12	4	1.2	1.1	48.3	50	2	2	14	13	1.07692	13	10	1.3	10	10	1	3.69	3.2	1.15312	2.86	5.29	0.540643	3.41	3.12	1.09295	11	12	0.916667	13	11	1.18182	10
1	16	0	16.227	0	4	8	1.65625	0	40	40	0	3	38	42	T12	L3	L5	4.5	1.2	1.2	51.2	48	2	1	14	12	1.25	11	11	1	11	10	1.1111	6.28	4.46	1.40752	6.62	5.93	1.11576	5.21	4.88	1.06787	12	12	1	8	10	0.8	10
0	12	0	20.4082	0	8	4		2		9								2										7	6	1.16667							4.16	2.66	1.56391							8	6	1.33333
0	12	0	20.8117	0	7	5		2		8								2										7	10	0.7							3.74	3.27	1.14373							12	12	1
0	11	0	16.6468	0	6	5		2		9								1										8	8	1							4.05	3.38	1.19822							11	9	1.22222
0	14	0	17.9592	0	6	4		2		8								4										9	9	1							3.11	2.62	1.18702							13	13	1
0	12	0	18.7305	0	7	5		2		9								2										10	8	1.25							3.02	2.04	1.48039							11	10	1.1
0	13	1	21.9713	0	8	4		2		7								3										11	10	1.1							2.98	2.78	1.07194							13	14	0.928571
0	15	0	16.1354	0	7	6		2		9								4.5										11	8	1.375							3.68	2.85	1.29123							9	9	1
0	10	1	24.1966	0	6	4		2		8								0										5	5	1							3.64	3.65	0.99726							5	5	1
0	10	0	20.7101	1	6	5		2		7								0.5										7	7	1							2.32	2.51	0.924303							9	9	1
0	17	0	19.8141	0	7	5		2		8								4.5										6	6	1							1.85	2.61	0.708812							6	6	1
0	15	1	20.0692	0	8	4		2		6								4.5										8	8	1							3.25	3.58	0.907821							9	10	0.9
0	14	0	20.202	1	7	5		2		7								3										10	10	1							2.82	2.61	1.08046							17	16	1.0625
0	10	0	19.2044	0	6	5		2		8								0										10	11	0.909091							2.51	3	0.836667							13	14	0.928571
0	10	0	21.2306	0	11	5		2		6								0										11	11	1							2.38	2.66	0.894737							11	16	0.6875
0	16	0	23.218	0	4	6		2		9								4										15	16	0.9375							2.34	2.94	0.795918							21	21	1
0	14	0	19.876	1	6	6		2		9								3										7	7	1							5.46	5.12	1.06641							9	8	1.125
0	11	0	15.3061	0	5	5		2		6								1										6	6	1							4.89	3.85	1.27013							8	7	1.14286
0	10	1	14.4873	0	4	4		2		7								0.5										8	8	1							4.68	5.58	0.83871							9	10	0.9
0	11	1	17.7515	0	9	5		2		7								2										7	6	1.16667							4.25	3.05	1.39344							14	14	1
0	10	0	16.4609	0	9	4		2		6								0										8	9	0.888889							3.24	4.17	0.776978							13	15	0.866667
0	14	1	19.1516	0	10	5		2		8								4										9	9	1							3.42	3.24	1.05556							10	11	0.909091
0	12	1	22.2222	1	8	5		2		8								2										10	11	0.909091							2.59	2.76	0.938406							13	12	1.08333
0	10	0	20.0872	0	4	5		2		8								0										8	10	0.8							2.21	2.71	0.815498							15	15	1
0	13	0	19.2243	0	5	4		2		8								4										8	8	1							3.31	3.3	1.00242							14	14	1
																												5	5	1							4.2	5.25	0.8							13	14	0.928571
																												6	6	1							2.78	3.67	0.757493							13	13	1
																												7	5	1.4							2.94	3.37	0.872404							14	12	1.16667
																												8	9	0.888889							3.64	3.15	1.15556							23	21	1.09524
																												9	8	1.125							2.87	2.81	1.02135							18	14	1.28571
																												11	12	0.916667							2.97	2.67	1.11236							21	18	1.16667
																												10	8	1.25							2.57	2.86	0.898601							18	18	1
																												7	8	0.875							2.88	3.35	0.859701							7	7	1
																												8	7	1.14286							2.14	3.24	0.660494							9	9	1
																												6	6	1							3.85	3.62	1.06354							7	6	1.16667
																												9	9	1							4.08	4.03	1.01241							9	12	0.75
																												10	10	1							3.3	3.24	1.01852							23	17	1.35294
																												7	6	1.16667							2.49	2.95	0.844068							14	14	1
																												10	9	1.11111							2.45	2.42	1.0124							20	20	1
																												14	12	1.16667							3.28	2.71	1.21033							25	25	1
																												7	5	1.4							1.82	1.9	0.957895							11	11	1
																												7	5	1.4							1.93	2.15	0.897674							17	14	1.21429
																												6	8	0.75							2.39	2.25	1.06222							13	12	1.08333
																												7	6	1.16667							1.92	2.01	0.955224							18	15	1.2
																												7	8	0.875							1.84	2.31	0.796537							16	14	1.14286
																												9	7	1.28571							3.03	2.13	1.42254							22	17	1.29412
																												11	9	1.22222							2.63	2.52	1.04365							20	18	1.11111
																												8	8	1							2.26	2.04	1.10784							17	17	1
																												9	9	1.1532							2.81	3.04	0.923134							16	16	1
Column A Group: 1=AIS; 0=Non-scoliosis control
Column B Age: years
Column C Sex: 1=male; 0=female
Column D BMI: BMI=body mass index
Column E Handedness: 1=left; 0=right
Column F SportInt: Sport intensity: hours per week
Column G ATR: asymetrical truncal rotation°
Column H LCR: Lostein-Carlson risk of scoliosis progression
Column I ProgCode: 0=non-progression; 1=progressed;2=non-scoliosis
Column J Cobb1: Cobb angle of the major curve measured with preceding 6-month radiograph
Column K Cobb2: Cobb angle of the major curve measured the lasted radiograph
Column L DiffCobb: Changes of Cobb angles=Column K - Column J
Column M CurvePatt: curve pattern; 1=thoracic curve; 2=thoracolumar curve; 3=lumbar curve
Column N TK/LL1: thoracic kyphosis/lumbar lodorsis measured with the preceding 6-month radiograph
Column O TK/LL2: thoracic kyphosis/lumbar lodorsis measured with the latest radiograph
Column P UEV: upper end vertebrae of the major curve
Column Q Apex: apical vertbrae of the major curve
Column R LEV: lower end vertebrae pf the major curve
Column S Risser: Risser stage
Column T AW1: apical wedging measured with the preceding 6-month radiograph
Column U AW2: apical wedging measured with the latest radiograph
Column V SD1: side deviation of the apical vertebrae that measured with the preceding 6-month radiograph
Column W SD2: side deviation of the apical vertebrae that measured with the latest radiograph
Column X Rot1: apical rotation measured with the preceding 6-month radiograph
Colum Y Rot2: apical rotation measured with the latest radiograph
Column Z Cvex: thickness of multifidus at the convex side of the curve at upper end vertebrae
Column AA Cave: thickness of multifidus at the concave side of the curve at upper end vertebrae
Column AB UEVMulT: CST-ratio of multifidus at UEV
Column AC Cvex: thickness of multidus at the covex side of the curve at apex (T8 [right side] and L3[left side] for non-scoliosis controls)
Column AD Cave: thickness of multidus at the concave side of the curve at apex (T8 [left side] and L3[right side] for non-scoliosis controls)
Column AE ApexMulT: CST-ratio of multifidus at Apical vertebrae
Column AF Cvex: thickness of multifidus at the convex side of the curve at lower end vertebrae
Column AG Cave: thickness of multifidus at the concave side of the curve at lower end vertebrae
Column AH LEVMulT: CST-ratio of multifidus at lower end vertebrae
Column AI Cvex: shear weave speed of multifidus at the convex side of the curve at upper end vertebrae
Column AJ Cave: shear weave speed of multifidus at the concave side of the curve at upper end vertebrae
Column AK UEVMulV : SWS-ratio of multifidus at upper end vertebrae
Column AL Cvex: shear weave speed of multifidus at the convex side of the curve at apex (T8 [right side] and L3[left side] for non-scoliosis controls)
Column AM Cvex: shear weave speed of multifidus at the concave side of the curve at apex (T8 [left side] and L3[right side] for non-scoliosis controls)
Column AN ApexMulV : SWS-ratio of multifidus at apex
Column AO Cvex: shear weave speed of multifidus at the convex side of the curve at lower end vertebrae
Column AP Cave: shear weave speed of multifidus at the concave side of the curve at lower end vertebrae
Column AQ LEVMulV : SWS-ratio of multifidus at lower end vertebrae
Column AR Cvex: thickness of longissimus at the convex side of the curve at upper end vertebrae
Column AS Cave: thickness of longissimus at the concave side of the curve at upper end vertebrae
Column AT UEVLgT: CST-ratio of longissimus at UEV
Column AU Cvex: thickness of longissimus at the covex side of the curve at apex (T8 [right side] and L3[left side] for non-scoliosis controls)
Column AV Cave: thickness of longissimus at the concave side of the curve at apex (T8 [left side] and L3[right side] for non-scoliosis controls)
Column AW ApexLgT: CST-ratio of longissimus at Apical vertebrae
Column AX Cvex: thickness of longissimus at the convex side of the curve at lower end vertebrae
Column AY Cave: thickness of longissimus at the concave side of the curve at lower end vertebrae
Column AZ LEVLgT: CST-ratio of longissimus at lower end vertebrae
Column BA Cvex: shear weave speed of longissimus at the convex side of the curve at upper end vertebrae
Column BB Cave: shear weave speed of longissimus at the concave side of the curve at upper end vertebrae
Column BC UEVLgV : SWS-ratio of longissimus at upper end vertebrae
Column BD Cvex: shear weave speed of longissimus at the convex side of the curve at apex (T8 [right side] and L3[left side] for non-scoliosis controls)
Column BE Cvex: shear weave speed oflongissimus at the concave side of the curve at apex (T8 [left side] and L3[right side] for non-scoliosis controls)
Column BF ApexLgV : SWS-ratio of longissimus at apex
Column BG Cvex: shear weave speed of longissimus at the convex side of the curve at lower end vertebrae
Column BH Cave: shear weave speed of longissimus at the concave side of the curve at lower end vertebrae
Column BI LEVLgV : SWS-ratio of longissimus at lower end vertebrae
Column BJ Cvex: thickness of illiocostalis at the convex side of the curve at upper end vertebrae
Column BK Cave: thickness of illiocostalis at the concave side of the curve at upper end vertebrae
Column BL UEVIlliT: CST-ratio of illiocostalis at UEV
Column BM Cvex: thickness of illiocostalis at the covex side of the curve at apex (T8 [right side] and L3[left side] for non-scoliosis controls)
Column BN Cave: thickness of illiocostalis at the concave side of the curve at apex (T8 [left side] and L3[right side] for non-scoliosis controls)
Column BO ApexIlliT: CST-ratio of illiocostalis at Apical vertebrae
Column BP Cvex: thickness of illiocostalis at the convex side of the curve at lower end vertebrae
Column BQ Cave: thickness of illiocostalis at the concave side of the curve at lower end vertebrae
Column BR LEVIlliT: CST-ratio of illiocostalis at lower end vertebrae
Column BS Cvex: shear weave speed of illiorostalis at the convex side of the curve at upper end vertebrae
Column BT Cave: shear weave speed of illiorostalis at the concave side of the curve at upper end vertebrae
Column BU UEVIlliV : SWS-ratio of illiorostalis at upper end vertebrae
Column BV Cvex: shear weave speed of illiorostalis at the convex side of the curve at apex (T8 [right side] and L3[left side] for non-scoliosis controls)
Column BW Cvex: shear weave speed of illiorostalis at the concave side of the curve at apex (T8 [left side] and L3[right side] for non-scoliosis controls)
Column BX ApexIlliV : SWS-ratio of illiorostalis at apex
Column BY Cvex: shear weave speed of illiorostalis at the convex side of the curve at lower end vertebrae
Column BZ Cave: shear weave speed of illiorostalis at the concave side of the curve at lower end vertebrae
Column CA LEVIlliV : SWS-ratio of illiorostalis at lower end vertebrae
[truncated: 29 more columns]
